# Supplementary material for: Phosphorylation of XPD drives its mitotic role independently of its DNA repair and transcription functions
Source: Sci Adv. 2022 Aug 17;8(33):eabp9457. doi: 10.1126/sciadv.abp9457 (PMC9385140; doi:10.1126/sciadv.abp9457)
Supplement: Supplementary file 2 — Source data file [file sciadv.abp9457_source_data_file.zip]

Archive with 1 entries (1 files):
- sciadv.abp9457_source_data_file.xlsx
