# Supplementary material for: Phosphorylation of XPD drives its mitotic role independently of its DNA repair and transcription functions
Source: Sci Adv. 2022 Aug 17;8(33):eabp9457. doi: 10.1126/sciadv.abp9457 (PMC9385140; doi:10.1126/sciadv.abp9457)
Supplement: Supplementary file 2 — Source data file [file sciadv.abp9457_source_data_file.zip › sciadv.abp9457_source_data_file.xlsx]

## Sheet: Fig. 2C
	Eg5			XPD/Eg5									mean	SD		t test
lane 5	6739	6844	6634	0.434931	0.428258	0.441815	0.422169	0.415693	0.428851	0.446951	0.440094	0.454025	0.432345	0.0122335	lane 6/5	3.49086e-21
lane 6	7090	7281	7038	1.01622	0.989562	1.02373	0.983498	0.957698	0.990764	1.00931	0.982832	1.01677	0.996709	0.0213516
	XPD
lane 5	2931	2845	3012
lane 6	7205	6973	7156

## Sheet: Fig. 2D
	XPD			XPD/Eg5									mean	SD		t test
lane 5	2382	3211	2456	0.231825	0.241852	0.235027	0.312506	0.326023	0.316823	0.239027	0.249365	0.242329	0.266086	0.0397232	lane 6/5	5.272e-07
lane 6	4479	4903	4702	0.379383	0.355561	0.362907	0.415297	0.38922	0.397261	0.398272	0.373263	0.380976	0.383571	0.0186551	lane 7/5	0.00692316
lane 7	2675	2958	2790	0.210946	0.2155	0.213198	0.233262	0.238299	0.235754	0.220014	0.224764	0.222364	0.223789	0.0100404
	Eg5
lane 5	10275	9849	10135
lane 6	11806	12597	12342
lane 7	12681	12413	12547

## Sheet: Fig. 2E
	XPD			XPD/Eg5									mean	SD		t test
lane 6	4257	4544	4039	0.463019	0.487127	0.455538	0.494235	0.519968	0.486249	0.439308	0.462181	0.43221	0.471093	0.0281067	lane 7/6	1.72912e-15
lane 7	9533	9906	9206	1.00921	1.04243	0.967228	1.0487	1.08321	1.00507	0.974592	1.00667	0.93405	1.00791	0.0457678	lane 8/6	9.43988e-09
lane 8	2865	3187	2559	0.321116	0.326235	0.313217	0.357207	0.362901	0.34842	0.286819	0.291391	0.279764	0.320786	0.0309264	lane 9/6	0.200853
lane 9	4856	5333	4531	0.486573	0.474636	0.498307	0.534369	0.521259	0.547255	0.454008	0.44287	0.464956	0.491581	0.0365069
	Eg5
lane 6	9194	8739	9345
lane 7	9446	9145	9856
lane 8	8922	8782	9147
lane 9	9980	10231	9745

## Sheet: Fig. 3A
300mM
XPD			XPD/Eg5									mean	SD
25152	22895	27672	1.03677	1.09973	0.951322	0.943735	1.00105	0.865956	1.14064	1.20992	1.04664	1.03286	0.106715
23081	21452	25671	0.960348	1.00566	1.05969	0.892569	0.934687	0.984895	1.06811	1.11851	1.1786	1.02256	0.0916524
17650	19871	15450	0.900878	0.822614	1.00006	1.01424	0.926128	1.1259	0.788587	0.720078	0.875404	0.908209	0.125274
Eg5
24260	22871	26439
24034	22951	21781
19592	21456	17649
500mM
	XPD			XPD/Eg5									mean	SD
lane 12	23824	19744	21348	0.992253	1.05086	0.89763	0.822324	0.870892	0.743906	0.88913	0.941644	0.80434	0.890331	0.0953168
lane 13	19694	19578	20902	1.03153	0.899393	1.14069	1.02546	0.894095	1.13397	1.0948	0.95456	1.21066	1.0428	0.111618
lane 14	7260	6928	7624	0.465444	0.539416	0.387159	0.44416	0.514748	0.369454	0.488781	0.566461	0.40657	0.464688	0.0688373
	Eg5
lane 12	24010	22671	26541
lane 13	19092	21897	17265
lane 14	15598	13459	18752
	XPD			XPD/Eg5									mean	SD
lane 18	11733	10645	9637	0.935348	1.04451	0.983652	0.848613	0.947654	0.892438	0.768256	0.857919	0.807931	0.89848	0.0878086
lane 19	10218	9542	9129	0.942098	1.00255	1.0258	0.879771	0.936224	0.957936	0.841693	0.895703	0.916474	0.933139	0.0580933
lane 20	5061	4538	3661	0.497542	0.521645	0.544428	0.446127	0.467739	0.488167	0.35991	0.377345	0.393825	0.455192	0.0655785
lane 21	4918	4318	3242	0.540202	0.610098	0.588841	0.474297	0.535666	0.517002	0.356107	0.402183	0.38817	0.490285	0.0906793
	Eg5
lane 18	12544	11233	11928
lane 19	10846	10192	9961
lane 20	10172	9702	9296
lane 21	9104	8061	8352

## Sheet: Fig. 3B
	XPD			XPD/Eg5									mean	SD
lane 1	2503	2613	2451	0.120883	0.117523	0.126908	0.126195	0.122688	0.132485	0.118371	0.115081	0.124271	0.122712	0.00542012
lane 2	722	611	831	0.0351407	0.0328421	0.0375318	0.0297381	0.0277929	0.0317617	0.0404458	0.0378002	0.043198	0.035139	0.00507116
lane 3	4211	4451	4023	0.187014	0.176407	0.195615	0.197673	0.186461	0.206764	0.178665	0.168531	0.186882	0.187112	0.0117352
lane 4	508	601	435	0.0253468	0.0237516	0.0263308	0.029987	0.0280999	0.0311512	0.0217044	0.0203385	0.022547	0.025473	0.00374767
	Eg5
lane 1	20706	21298	19723
lane 2	20546	21984	19237
lane 3	22517	23871	21527
lane 4	20042	21388	19293

## Sheet: Fig. 3G
	XPD			XPD/Eg5									mean	SD
lane 5	11462	9421	9038	0.672969	0.670018	0.670488	0.553135	0.55071	0.551097	0.530648	0.528322	0.528693	0.584009	0.0660905
lane 6	8495	7997	8273	0.541359	0.555774	0.589194	0.509623	0.523193	0.554654	0.527211	0.54125	0.573797	0.546228	0.025122
lane 7	7694	8917	7466	0.478512	0.496804	0.525942	0.554574	0.575773	0.609543	0.464332	0.482082	0.510356	0.521991	0.0490058
	Eg5
lane 5	17032	17107	17095
lane 6	15692	15285	14418
lane 7	16079	15487	14629

## Sheet: Fig. 3H
	CYCH			CYCH/XPD									mean	SD		t test
lane 5	0	0	0	0	0	0	0	0	0	0	0	0	0	0	lane 7/6	0.62382
lane 6	2237	3299	3302	0.371533	0.292189	0.320166	0.547916	0.430904	0.472163	0.548414	0.431296	0.472592	0.431908	0.0908028	lane 8/6	7.14917e-05
lane 7	2966	4098	4083	0.342692	0.314762	0.332399	0.473484	0.434893	0.459263	0.47175	0.433301	0.457582	0.413347	0.0644383
lane 8	4998	7344	7376	0.570092	0.510991	0.556322	0.837687	0.750843	0.817453	0.841337	0.754115	0.821015	0.717762	0.133834
	MAT1			MAT1/XPD									mean	SD		t test
lane 5	0	0	0	0	0	0	0	0	0	0	0	0	0	0	lane 7/6	0.0562407
lane 6	4326	4909	4714	0.718485	0.565047	0.61915	0.815313	0.641196	0.702591	0.782926	0.615726	0.674682	0.68168	0.0817401	lane 8/6	2.37404e-08
lane 7	5362	5045	6122	0.619526	0.569033	0.600919	0.5829	0.535392	0.565393	0.707337	0.649687	0.686092	0.61292	0.0579923
lane 8	9632	10269	11624	1.09867	0.984766	1.07213	1.17132	1.04989	1.14303	1.32588	1.18843	1.29386	1.14755	0.111567
	XPD
lane 5	0	0	0
lane 6	6021	7656	6987
lane 7	8655	9423	8923
lane 8	8767	9781	8984

## Sheet: Fig. 4A
	XPD p-Thr			XPD p-Thr/INPUT									mean	SD
IP XPD p-Thr HeLa interphase	1438	1402	1475	0.0672403	0.0688862	0.0541803	0.0655569	0.0671617	0.0528239	0.0689704	0.0706587	0.0555744	0.0634503	0.00711898
IP XPD p-Thr HD2 interphase	286	227	342	0.0147621	0.0144722	0.0142204	0.0117167	0.0114867	0.0112868	0.0176525	0.0173059	0.0170048	0.0144342	0.00253342
IP XPD p-Thr HeLa mitosis	3152	3425	2874	0.143508	0.134019	0.156148	0.155937	0.145627	0.169672	0.13085	0.122199	0.142376	0.144482	0.0145789
IP XPD p-Thr HD2 mitosis	815	754	879	0.0378911	0.0411159	0.0348127	0.0350551	0.0380385	0.0322071	0.0408666	0.0443447	0.0375465	0.0379865	0.00372136
	INPUT XPD
INPUT HeLa interphase	21386	20875	26541
INPUT HD2 interphase	19374	19762	20112
INPUT HeLa mitosis	21964	23519	20186
INPUT HD2 mitosis	21509	19822	23411

## Sheet: Fig. 4D
Statistics Fig 4C GFP XPD RESCUE
% Cells with segregation errors
	HELA CTL	HD2 CTL	GFP XPD WT
exp1	30	77.7778	33.3333
exp2	24.2	86.9565	19.5652
exp3	14.8	72.973	29.4118
moyen	23	79.2358	27.4368
sd	7.67072	7.10487	7.09335
t test
XPD/WT vs XPD/R683W	0.000738934
XPD/R683W vs XPD/R683W + XPD/WT	0.000867138

## Sheet: Fig. 4E
Statistics Fig 3E MITOTIC STAGES
% Cells in each stage
XPD/WT	PROMETAPHASE	METAPHASE	ANAPHASE	TELOPHASE	XPD/R683W	PROMETAPHASE	METAPHASE	ANAPHASE	TELOPHASE	XPD/R683W + GFP XPD WT	PROMETAPHASE	METAPHASE	ANAPHASE	TELOPHASE
exp1	41.8	35	21.5	1.7	exp1	11.1111	16.6667	50	22.2222	exp1	24.2424	42.4242	21.2121	12.1212
exp2	28.3	38.3	26.7	6.7	exp2	13.0435	26.087	39.1304	21.7391	exp2	43.4783	30.4348	8.69565	17.3913
exp3	43.3	34.9	14.8	8.1	exp3	17.5676	24.3243	33.7838	24.3243	exp3	51.4706	26.4706	16.1765	5.88235
exp4	21.1	57	14.8	7	moyen	13.9074	22.3593	40.9714	22.7619	moyen	39.7304	33.1099	15.3614	11.7983
moyen	33.625	41.3	19.45	5.875	sd	3.31379	5.00813	8.26337	1.37449	sd	13.9956	8.30643	6.29791	5.76126
sd	10.7342	10.5852	5.77379	2.84766
t test
prometaphase
XPD/WT vs XPD/R683W	0.0297298
XPD/R683W vs XPD/R683W + XPD/WT	0.0358793
metaphase
XPD/WT vs XPD/R683W	0.0370493
XPD/R683W vs XPD/R683W + XPD/WT	0.127307
anaphase
XPD/WT vs XPD/R683W	0.00938705
XPD/R683W vs XPD/R683W + XPD/WT	0.0129565
telophase
XPD/WT vs XPD/R683W	0.000238698
XPD/R683W vs XPD/R683W + XPD/WT	0.0327105

[truncated: 29 more sheets: Fig. 5B, Fig. 5C, Fig. 5D, Fig. 5E, Fig. 6A, Fig. 6B, Fig. 6C, Fig. 6D, Fig. 7B, Fig. 7C, Fig. 8A, Fig. 8B, Fig. 8C, Fig. 8D, Fig. 8E, Fig. 8F, Fig. 8G + Fig. S7C, Fig. 8H, Fig. S1C, Fig. S1D …]
